# Supplementary material for: Cloud-based real-time enhancement for disease prediction using Confluent Cloud, Apache Kafka, feature optimization, and explainable artificial intelligence
Source: PeerJ Comput Sci. 2025 Jun 4;11:e2899. doi: 10.7717/peerj-cs.2899 (PMC12192947; doi:10.7717/peerj-cs.2899)
Supplement: Supplemental Information 1 [file peerj-cs-11-2899-s001.csv]

age	bp	sg	al	su	rbc	pc	pcc	ba	bgr	bu	sc	sod	pot	hemo	pcv	wc	rc	htn	dm	cad	appet	pe	ane	classification
48	80	1.02	1	0	0	0	0	0	121	36	1.2	138	4.4	15.4	44	7800	5.2	1	1	0	0	0	0	ckd
7	50	1.02	4	0	0	0	0	0	121	18	0.8	138	4.4	11.3	38	6000	4.8	0	0	0	0	0	0	ckd
62	80	1.01	2	3	0	0	0	0	423	53	1.8	138	4.4	9.6	31	7500	4.8	0	1	0	1	0	1	ckd
48	70	1.005	4	0	0	1	1	0	117	56	3.8	111	2.5	11.2	32	6700	3.9	1	0	0	1	1	1	ckd
51	80	1.01	2	0	0	0	0	0	106	26	1.4	138	4.4	11.6	35	7300	4.6	0	0	0	0	0	0	ckd
60	90	1.015	3	0	0	0	0	0	74	25	1.1	142	3.2	12.2	39	7800	4.4	1	1	0	0	1	0	ckd
68	70	1.01	0	0	0	0	0	0	100	54	24	104	4	12.4	36	8000	4.8	0	0	0	0	0	0	ckd
24	80	1.015	2	4	0	1	0	0	410	31	1.1	138	4.4	12.4	44	6900	5	0	1	0	0	1	0	ckd
52	100	1.015	3	0	0	1	1	0	138	60	1.9	138	4.4	10.8	33	9600	4	1	1	0	0	0	1	ckd
53	90	1.02	2	0	1	1	1	0	70	107	7.2	114	3.7	9.5	29	12100	3.7	1	1	0	1	0	1	ckd
50	60	1.01	2	4	0	1	1	0	490	55	4	138	4.4	9.4	28	8000	4.8	1	1	0	0	0	1	ckd
63	70	1.01	3	0	1	1	1	0	380	60	2.7	131	4.2	10.8	32	4500	3.8	1	1	0	1	1	0	ckd
68	70	1.015	3	1	0	0	1	0	208	72	2.1	138	5.8	9.7	28	12200	3.4	1	1	1	1	1	0	ckd
68	70	1.02	0	0	0	0	0	0	98	86	4.6	135	3.4	9.8	40	8000	4.8	1	1	1	1	1	0	ckd
68	80	1.01	3	2	0	1	1	1	157	90	4.1	130	6.4	5.6	16	11000	2.6	1	1	1	1	1	0	ckd
40	80	1.015	3	0	0	0	0	0	76	162	9.6	141	4.9	7.6	24	3800	2.8	1	0	0	0	0	1	ckd
47	70	1.015	2	0	0	0	0	0	99	46	2.2	138	4.1	12.6	40	8000	4.8	0	0	0	0	0	0	ckd
47	80	1.02	0	0	0	0	0	0	114	87	5.2	139	3.7	12.1	40	8000	4.8	1	0	0	1	0	0	ckd
60	100	1.025	0	3	0	0	0	0	263	27	1.3	135	4.3	12.7	37	11400	4.3	1	1	1	0	0	0	ckd
62	60	1.015	1	0	0	1	1	0	100	31	1.6	138	4.4	10.3	30	5300	3.7	1	0	1	0	0	0	ckd
61	80	1.015	2	0	1	1	0	0	173	148	3.9	135	5.2	7.7	24	9200	3.2	1	1	1	1	1	1	ckd
60	90	1.02	0	0	0	0	0	0	121	180	76	4.5	4.4	10.9	32	6200	3.6	1	1	1	0	0	0	ckd
48	80	1.025	4	0	0	1	0	0	95	163	7.7	136	3.8	9.8	32	6900	3.4	1	0	0	0	0	1	ckd
21	70	1.01	0	0	0	0	0	0	121	42	1.3	138	4.4	12.65	40	8000	4.8	0	0	0	1	0	1	ckd
42	100	1.015	4	0	0	1	0	1	121	50	1.4	129	4	11.1	39	8300	4.6	1	0	0	1	0	0	ckd
61	60	1.025	0	0	0	0	0	0	108	75	1.9	141	5.2	9.9	29	8400	3.7	1	1	0	0	0	1	ckd
75	80	1.015	0	0	0	0	0	0	156	45	2.4	140	3.4	11.6	35	10300	4	1	1	0	1	0	0	ckd
69	70	1.01	3	4	0	1	0	0	264	87	2.7	130	4	12.5	37	9600	4.1	1	1	1	0	1	0	ckd
75	70	1.02	1	3	0	0	0	0	123	31	1.4	138	4.4	12.65	40	8000	4.8	0	1	0	0	0	0	ckd
68	70	1.005	1	0	1	1	1	0	121	28	1.4	138	4.4	12.9	38	8000	4.8	0	0	1	0	0	0	ckd
55	70	1.02	0	0	0	0	0	0	93	155	7.3	132	4.9	12.65	40	8000	4.8	1	1	0	0	0	0	ckd
73	90	1.015	3	0	0	1	1	0	107	33	1.5	141	4.6	10.1	30	7800	4	0	0	0	1	0	0	ckd
61	90	1.01	1	1	0	0	0	0	159	39	1.5	133	4.9	11.3	34	9600	4	1	1	0	1	0	0	ckd
60	100	1.02	2	0	1	1	0	0	140	55	2.5	138	4.4	10.1	29	8000	4.8	1	0	0	1	0	0	ckd
70	70	1.01	1	0	0	0	1	1	171	153	5.2	138	4.4	12.65	40	8000	4.8	0	1	0	1	0	0	ckd
65	90	1.02	2	1	1	0	0	0	270	39	2	138	4.4	12	36	9800	4.9	1	1	0	1	0	1	ckd
76	70	1.015	1	0	0	0	0	0	92	29	1.8	133	3.9	10.3	32	8000	4.8	1	0	0	0	0	0	ckd
72	80	1.02	0	0	0	0	0	0	137	65	3.4	141	4.7	9.7	28	6900	2.5	1	1	0	1	0	1	ckd
69	80	1.02	3	0	1	0	0	0	121	103	4.1	132	5.9	12.5	40	8000	4.8	1	0	0	0	0	0	ckd
82	80	1.01	2	2	0	0	0	0	140	70	3.4	136	4.2	13	40	9800	4.2	1	1	0	0	0	0	ckd
46	90	1.01	2	0	0	1	0	0	99	80	2.1	138	4.4	11.1	32	9100	4.1	1	0	0	0	0	0	ckd
45	70	1.01	0	0	0	0	0	0	121	20	0.7	138	4.4	12.65	40	8000	4.8	0	0	0	0	1	0	ckd
47	100	1.01	0	0	0	0	0	0	204	29	1	139	4.2	9.7	33	9200	4.5	1	0	0	0	0	1	ckd
35	80	1.01	1	0	1	0	0	0	79	202	10.8	134	3.4	7.9	24	7900	3.1	0	1	0	0	0	0	ckd
54	80	1.01	3	0	1	1	0	0	207	77	6.3	134	4.8	9.7	28	8000	4.8	1	1	0	1	1	0	ckd
54	80	1.02	3	0	0	1	0	0	208	89	5.9	130	4.9	9.3	40	8000	4.8	1	1	0	1	1	0	ckd
48	70	1.015	0	0	0	0	0	0	124	24	1.2	142	4.2	12.4	37	6400	4.7	0	1	0	0	0	0	ckd
11	80	1.01	3	0	0	0	0	0	121	17	0.8	138	4.4	15	45	8600	4.8	0	0	0	0	0	0	ckd
73	70	1.005	0	0	0	0	0	0	70	32	0.9	125	4	10	29	18900	3.5	1	1	0	0	1	0	ckd
60	70	1.01	2	0	0	1	1	0	144	72	3	138	4.4	9.7	29	21600	3.5	1	1	0	1	0	1	ckd
53	60	1.02	0	0	0	0	0	0	91	114	3.25	142	4.3	8.6	28	11000	3.8	1	1	0	1	1	1	ckd
54	100	1.015	3	0	0	0	1	0	162	66	1.6	136	4.4	10.3	33	8000	4.8	1	1	0	1	1	0	ckd
53	90	1.015	0	0	0	0	0	0	121	38	2.2	138	4.4	10.9	34	4300	3.7	0	0	0	1	0	1	ckd
62	80	1.015	0	5	0	0	0	0	246	24	1	138	4.4	13.6	40	8500	4.7	1	1	0	0	0	0	ckd
63	80	1.01	2	2	0	0	0	0	121	42	3.4	136	4.2	13	40	9800	4.2	1	0	1	0	0	0	ckd
35	80	1.005	3	0	1	0	0	0	121	42	1.3	138	4.4	9.5	28	8000	4.8	0	0	0	0	1	0	ckd
76	70	1.015	3	4	0	1	1	0	121	164	9.7	131	4.4	10.2	30	11300	3.4	1	1	1	1	1	0	ckd
76	90	1.02	0	0	0	0	0	0	93	155	7.3	132	4.9	12.65	40	8000	4.8	1	1	1	1	0	0	ckd
73	80	1.02	2	0	1	1	0	0	253	142	4.6	138	5.8	10.5	33	7200	4.3	1	1	1	0	0	0	ckd
59	100	1.02	0	0	0	0	0	0	121	96	6.4	138	4.4	6.6	40	8000	4.8	1	1	0	0	0	1	ckd
67	90	1.02	1	0	0	1	1	0	141	66	3.2	138	6.6	12.65	40	8000	4.8	1	0	0	0	0	0	ckd
67	80	1.01	1	3	0	1	0	0	182	391	32	163	39	12.65	40	8000	4.8	0	0	0	0	1	0	ckd
15	60	1.02	3	0	0	0	0	0	86	15	0.6	138	4	11	33	7700	3.8	1	1	0	0	0	0	ckd
46	70	1.015	1	0	1	0	0	0	150	111	6.1	131	3.7	7.5	27	8000	4.8	0	0	0	0	0	1	ckd
55	80	1.01	0	0	0	0	0	0	146	42	1.3	138	4.4	9.8	40	8000	4.8	0	0	0	0	0	0	ckd
44	90	1.01	1	0	0	0	0	0	121	20	1.1	138	4.4	15	48	8000	4.8	0	0	0	0	0	0	ckd
67	70	1.02	2	0	1	0	0	0	150	55	1.6	131	4.8	12.65	40	8000	4.8	1	1	0	0	1	0	ckd
45	80	1.02	3	0	0	1	0	0	425	42	1.3	138	4.4	12.65	40	8000	4.8	0	0	0	1	0	0	ckd
65	70	1.01	2	0	0	0	1	0	112	73	3.3	138	4.4	10.9	37	8000	4.8	0	0	0	0	0	0	ckd
26	70	1.015	0	4	0	0	0	0	250	20	1.1	138	4.4	15.6	52	6900	6	0	1	0	0	0	0	ckd
61	80	1.015	0	4	0	0	0	0	360	19	0.7	137	4.4	15.2	44	8300	5.2	1	1	0	0	0	0	ckd
46	60	1.01	1	0	0	0	0	0	163	92	3.3	141	4	9.8	28	14600	3.2	1	1	0	0	0	0	ckd
64	90	1.01	3	3	0	1	1	0	121	35	1.3	138	4.4	10.3	40	8000	4.8	1	1	0	0	1	0	ckd
55	100	1.015	2	0	1	1	0	0	129	107	6.7	132	4.4	4.8	14	6300	4.8	1	0	0	0	1	1	ckd
56	90	1.015	2	0	1	1	0	0	129	107	6.7	131	4.8	9.1	29	6400	3.4	1	0	0	0	0	0	ckd
5	80	1.015	1	0	0	0	0	0	121	16	0.7	138	3.2	8.1	40	8000	4.8	0	0	0	0	0	1	ckd
48	80	1.005	4	0	1	1	0	1	133	139	8.5	132	5.5	10.3	36	6200	4	0	1	0	0	1	0	ckd
67	70	1.01	1	0	0	0	0	0	102	48	3.2	137	5	11.9	34	7100	3.7	1	1	0	0	1	0	ckd
70	80	1.02	0	0	0	0	0	0	158	85	3.2	141	3.5	10.1	30	8000	4.8	1	0	0	0	1	0	ckd
56	80	1.01	1	0	0	0	0	0	165	55	1.8	138	4.4	13.5	40	11800	5	1	1	0	1	1	0	ckd
74	80	1.01	0	0	0	0	0	0	132	98	2.8	133	5	10.8	31	9400	3.8	1	1	0	0	0	0	ckd
45	90	1.02	0	0	0	0	0	0	360	45	2.4	128	4.4	8.3	29	5500	3.7	1	1	0	0	0	0	ckd
38	70	1.02	0	0	0	0	0	0	104	77	1.9	140	3.9	12.65	40	8000	4.8	1	0	0	1	1	0	ckd
48	70	1.015	1	0	0	0	0	0	127	19	1	134	3.6	12.65	40	8000	4.8	1	1	0	0	0	0	ckd
59	70	1.01	3	0	0	1	0	0	76	186	15	135	7.6	7.1	22	3800	2.1	1	0	0	1	1	1	ckd
70	70	1.015	2	0	0	0	0	0	121	46	1.5	138	4.4	9.9	40	8000	4.8	0	1	0	1	1	0	ckd
56	80	1.02	0	0	0	0	0	0	415	37	1.9	138	4.4	12.65	40	8000	4.8	0	1	0	0	0	0	ckd
70	100	1.005	1	0	0	1	1	0	169	47	2.9	138	4.4	11.1	32	5800	5	1	1	0	1	0	0	ckd
58	110	1.01	4	0	0	0	0	0	251	52	2.2	138	4.4	12.65	40	13200	4.7	1	1	0	0	0	0	ckd
50	70	1.02	0	0	0	0	0	0	109	32	1.4	139	4.7	12.65	40	8000	4.8	0	0	0	1	0	0	ckd
63	100	1.01	2	2	0	0	0	1	280	35	3.2	143	3.5	13	40	9800	4.2	1	0	1	0	0	0	ckd
56	70	1.015	4	1	1	0	0	0	210	26	1.7	136	3.8	16.1	52	12500	5.6	0	0	0	0	0	0	ckd
71	70	1.01	3	0	0	1	1	1	219	82	3.6	133	4.4	10.4	33	5600	3.6	1	1	1	0	0	0	ckd
73	100	1.01	3	2	1	1	1	0	295	90	5.6	140	2.9	9.2	30	7000	3.2	1	1	1	1	0	0	ckd
65	70	1.01	0	0	0	0	0	0	93	66	1.6	137	4.5	11.6	36	11900	3.9	0	1	0	0	0	0	ckd
62	90	1.015	1	0	0	0	0	0	94	25	1.1	131	3.7	12.65	40	8000	4.8	1	0	0	0	1	1	ckd
60	80	1.01	1	1	0	0	0	0	172	32	2.7	138	4.4	11.2	36	8000	4.8	0	1	1	1	0	0	ckd
65	60	1.015	1	0	0	0	0	0	91	51	2.2	132	3.8	10	32	9100	4	1	1	0	1	1	0	ckd
50	140	1.02	0	0	0	0	0	0	101	106	6.5	135	4.3	6.2	18	5800	2.3	1	1	0	1	0	1	ckd
56	180	1.02	0	4	0	1	0	0	298	24	1.2	139	3.9	11.2	32	10400	4.2	1	1	0	1	1	0	ckd
34	70	1.015	4	0	1	1	0	0	153	22	0.9	133	3.8	12.65	40	8000	4.8	0	0	0	0	1	0	ckd
71	90	1.015	2	0	0	1	1	1	88	80	4.4	139	5.7	11.3	33	10700	3.9	0	0	0	0	0	0	ckd
17	60	1.01	0	0	0	0	0	0	92	32	2.1	141	4.2	13.9	52	7000	4.8	0	0	0	0	0	0	ckd
76	70	1.015	2	0	0	1	1	0	226	217	10.2	138	4.4	10.2	36	12700	4.2	1	0	0	1	1	1	ckd
55	90	1.02	0	0	0	0	0	0	143	88	2	138	4.4	12.65	40	8000	4.8	1	1	0	1	1	0	ckd
65	80	1.015	0	0	0	0	0	0	115	32	11.5	139	4	14.1	42	6800	5.2	0	0	0	0	0	0	ckd
50	90	1.02	0	0	0	0	0	0	89	118	6.1	127	4.4	6	17	6500	4.8	1	1	0	0	1	1	ckd
55	100	1.015	1	4	0	0	0	0	297	53	2.8	139	4.5	11.2	34	13600	4.4	1	1	0	0	0	0	ckd
45	80	1.015	0	0	0	1	0	0	107	15	1	141	4.2	11.8	37	10200	4.2	0	0	0	0	0	0	ckd
54	70	1.02	0	0	0	0	0	0	233	50.1	1.9	138	4.4	11.7	40	8000	4.8	0	1	0	0	0	0	ckd
63	90	1.015	0	0	0	0	0	0	123	19	2	142	3.8	11.7	34	11400	4.7	0	0	0	0	0	0	ckd
65	80	1.01	3	3	0	0	0	0	294	71	4.4	128	5.4	10	32	9000	3.9	1	1	1	0	0	0	ckd
55	60	1.015	3	0	1	1	0	0	121	34	1.2	138	4.4	10.8	33	8000	4.8	0	0	0	0	0	0	ckd
61	90	1.015	0	2	0	0	0	0	121	42	1.3	138	4.4	12.65	40	9800	4.8	0	1	0	1	0	1	ckd
12	60	1.015	3	0	1	1	1	0	121	51	1.8	138	4.4	12.1	40	10300	4.8	0	0	0	0	0	0	ckd
47	80	1.01	0	0	0	1	0	0	121	28	0.9	138	4.4	12.4	44	5600	4.3	0	0	0	0	0	1	ckd
55	70	1.015	4	0	1	0	0	0	104	16	0.5	138	4.4	12.65	40	8000	4.8	0	0	0	0	1	0	ckd
55	70	1.02	0	0	0	0	0	0	219	36	1.3	139	3.7	12.5	37	9800	4.4	0	0	0	0	0	0	ckd
55	70	1.01	3	0	0	0	0	0	99	25	1.2	138	4.4	11.4	40	8000	4.8	0	0	0	1	1	0	ckd
60	70	1.01	0	0	0	0	0	0	140	27	1.2	138	4.4	12.65	40	8000	4.8	0	0	0	0	0	0	ckd
72	90	1.025	1	3	0	0	0	0	323	40	2.2	137	5.3	12.6	40	8000	4.8	0	1	1	1	0	0	ckd
54	60	1.02	3	0	0	0	0	0	125	21	1.3	137	3.4	15	46	8000	4.8	1	1	0	0	1	0	ckd
34	70	1.02	0	0	0	0	0	0	121	219	12.2	130	3.8	6	40	8000	4.8	1	0	0	0	0	1	ckd
43	80	1.015	2	3	0	1	1	1	121	30	1.1	138	4.4	14	42	14900	4.8	0	0	0	0	0	0	ckd
65	100	1.015	0	0	0	0	0	0	90	98	2.5	138	4.4	9.1	28	5500	3.6	1	0	0	0	0	0	ckd
72	90	1.02	0	0	0	0	0	0	308	36	2.5	131	4.3	12.65	40	8000	4.8	1	1	0	1	0	0	ckd
70	90	1.015	0	0	0	0	0	0	144	125	4	136	4.6	12	37	8200	4.5	1	1	0	1	1	0	ckd
71	60	1.015	4	0	0	0	0	0	118	125	5.3	136	4.9	11.4	35	15200	4.3	1	1	0	1	1	0	ckd
52	90	1.015	4	3	0	1	0	0	224	166	5.6	133	47	8.1	23	5000	2.9	1	1	0	0	0	1	ckd
75	70	1.025	1	0	0	0	0	0	158	49	1.4	135	4.7	11.1	40	8000	4.8	1	0	0	1	1	0	ckd
50	90	1.01	2	0	0	1	1	1	128	208	9.2	134	4.8	8.2	22	16300	2.7	0	0	0	1	1	1	ckd
5	50	1.01	0	0	0	0	0	0	121	25	0.6	138	4.4	11.8	36	12400	4.8	0	0	0	0	0	0	ckd
50	80	1.02	0	0	0	0	0	0	219	176	13.8	136	4.5	8.6	24	13200	2.7	1	0	0	0	1	1	ckd
70	100	1.015	4	0	0	0	0	0	118	125	5.3	136	4.9	12	37	8400	8	1	0	0	0	0	0	ckd
47	100	1.01	0	0	0	0	0	0	122	42	16.9	138	5.2	10.8	33	10200	3.8	0	1	0	0	0	0	ckd
48	80	1.015	0	2	0	0	0	0	214	24	1.3	140	4	13.2	39	8000	4.8	0	1	0	1	0	0	ckd
46	90	1.02	0	0	0	0	0	0	213	68	2.8	146	6.3	9.3	40	8000	4.8	1	1	0	0	0	0	ckd
45	60	1.01	2	0	0	1	1	0	268	86	4	134	5.1	10	29	9200	4.8	1	1	0	0	0	0	ckd
73	80	1.01	1	0	0	0	0	0	95	51	1.6	142	3.5	12.65	40	8000	4.8	0	0	0	0	0	0	ckd
41	70	1.015	2	0	0	1	0	1	121	68	2.8	132	4.1	11.1	33	8000	4.8	1	0	0	0	1	1	ckd
69	70	1.01	0	4	0	0	0	0	256	40	1.2	142	5.6	12.65	40	8000	4.8	0	0	0	0	0	0	ckd
67	70	1.01	1	0	0	0	0	0	121	106	6	137	4.9	6.1	19	6500	4.8	1	0	0	0	0	1	ckd
72	90	1.02	0	0	0	0	0	0	84	145	7.1	135	5.3	12.65	40	8000	4.8	0	1	0	0	0	0	ckd
41	80	1.015	1	4	1	0	0	0	210	165	18	135	4.7	12.65	40	8000	4.8	0	1	0	0	0	0	ckd
60	90	1.01	2	0	1	0	0	0	105	53	2.3	136	5.2	11.1	33	10500	4.1	0	0	0	0	0	0	ckd
57	90	1.015	5	0	1	1	0	1	121	322	13	126	4.8	8	24	4200	3.3	1	1	1	1	1	1	ckd
53	100	1.01	1	3	1	0	0	0	213	23	1	139	4	12.65	40	8000	4.8	0	1	0	0	0	0	ckd
60	60	1.01	3	1	0	1	1	0	288	36	1.7	130	3	7.9	25	15200	3	1	0	0	1	0	1	ckd
69	60	1.02	0	0	0	0	0	0	171	26	48.1	138	4.4	12.65	40	8000	4.8	1	0	0	1	0	0	ckd
65	70	1.02	1	0	1	1	0	0	139	29	1	138	4.4	10.5	32	8000	4.8	1	0	0	0	1	0	ckd
8	60	1.025	3	0	0	0	0	0	78	27	0.9	138	4.4	12.3	41	6700	4.8	0	0	0	1	1	0	ckd
76	90	1.02	0	0	0	0	0	0	172	46	1.7	141	5.5	9.6	30	8000	4.8	1	1	0	0	0	1	ckd
39	70	1.01	0	0	0	0	0	0	121	20	0.8	133	3.5	10.9	32	8000	4.8	0	1	0	0	0	0	ckd
55	90	1.01	2	1	1	1	0	0	273	235	14.2	132	3.4	8.3	22	14600	2.9	1	1	0	1	1	1	ckd
56	90	1.005	4	3	1	1	0	0	242	132	16.4	140	4.2	8.4	26	8000	3	1	1	0	1	1	1	ckd
50	70	1.02	3	0	1	0	1	1	123	40	1.8	138	4.4	11.1	36	4700	4.8	0	0	0	0	0	0	ckd
66	90	1.015	2	0	0	0	0	1	153	76	3.3	138	4.4	12.65	40	8000	4.8	0	0	0	1	0	0	ckd
62	70	1.025	3	0	0	1	0	0	122	42	1.7	136	4.7	12.6	39	7900	3.9	1	1	0	0	0	0	ckd
71	60	1.02	3	2	0	0	1	0	424	48	1.5	132	4	10.9	31	8000	4.8	1	1	1	0	0	0	ckd
59	80	1.01	1	0	1	0	0	0	303	35	1.3	122	3.5	10.4	35	10900	4.3	0	1	0	1	0	0	ckd
81	60	1.02	0	0	0	0	0	0	148	39	2.1	147	4.2	10.9	35	9400	2.4	1	1	1	1	1	0	ckd
62	80	1.015	3	0	1	0	0	0	121	42	1.3	138	4.4	14.3	42	10200	4.8	1	1	0	0	0	0	ckd
59	70	1.02	0	0	0	0	0	0	204	34	1.5	124	4.1	9.8	37	6000	4.8	0	1	0	0	0	0	ckd
46	80	1.01	0	0	0	0	0	0	160	40	2	140	4.1	9	27	8100	3.2	1	0	0	1	0	1	ckd
14	80	1.015	0	0	0	0	0	0	192	15	0.8	137	4.2	14.3	40	9500	5.4	0	1	0	1	1	0	ckd
60	80	1.02	0	2	0	0	0	0	121	42	1.3	138	4.4	12.65	40	8000	4.8	0	1	0	0	0	0	ckd
27	60	1.02	0	0	0	0	0	0	76	44	3.9	127	4.3	12.65	40	8000	4.8	0	0	0	1	1	1	ckd
34	70	1.02	0	0	1	0	0	0	139	19	0.9	138	4.4	12.7	42	2200	4.8	0	0	0	1	0	0	ckd
65	70	1.015	4	4	0	0	1	0	307	28	1.5	138	4.4	11	39	6700	4.8	1	1	0	0	0	0	ckd
55	70	1.01	0	2	0	0	0	0	220	68	2.8	138	4.4	8.7	27	8000	4.8	1	1	0	0	0	1	ckd
66	70	1.015	2	5	0	0	0	0	447	41	1.7	131	3.9	12.5	33	9600	4.4	1	1	0	0	0	0	ckd
83	70	1.02	3	0	0	0	0	0	102	60	2.6	115	5.7	8.7	26	12800	3.1	1	0	0	1	0	1	ckd
62	80	1.01	1	2	0	0	0	0	309	113	2.9	130	2.5	10.6	34	12800	4.9	0	0	0	0	0	0	ckd
17	70	1.015	1	0	1	0	0	0	22	1.5	7.3	145	2.8	13.1	41	11200	4.8	0	0	0	0	0	0	ckd
54	70	1.02	0	0	0	0	0	0	111	146	7.5	141	4.7	11	35	8600	4.6	0	0	0	0	0	0	ckd
60	50	1.01	0	0	0	0	0	0	261	58	2.2	113	3	12.65	40	4200	3.4	1	0	0	0	0	0	ckd
21	90	1.01	4	0	0	1	1	1	107	40	1.7	125	3.5	8.3	23	12400	3.9	0	0	0	0	0	1	ckd
65	80	1.015	2	1	0	0	1	0	215	133	2.5	138	4.4	13.2	41	8000	4.8	0	1	0	0	0	0	ckd
42	90	1.02	2	0	1	1	1	0	93	153	2.7	139	4.3	9.8	34	9800	4.8	0	0	0	1	1	1	ckd
72	90	1.01	2	0	0	1	1	0	124	53	2.3	138	4.4	11.9	39	8000	4.8	0	0	0	0	0	0	ckd
73	90	1.01	1	4	1	1	1	0	234	56	1.9	138	4.4	10.3	28	8000	4.8	0	1	0	0	0	0	ckd
45	70	1.025	2	0	0	1	1	0	117	52	2.2	136	3.8	10	30	19100	3.7	0	0	0	0	0	0	ckd
61	80	1.02	0	0	0	0	0	0	131	23	0.8	140	4.1	11.3	35	8000	4.8	0	0	0	0	0	0	ckd
30	70	1.015	0	0	0	0	0	0	101	106	6.5	135	4.3	12.65	40	8000	4.8	0	0	0	1	0	0	ckd
54	60	1.015	3	2	0	1	0	0	352	137	3.3	133	4.5	11.3	31	5800	3.6	1	1	1	1	1	0	ckd
4	80	1.02	1	0	0	0	0	0	99	23	0.6	138	4.4	12	34	8000	4.8	0	0	0	0	0	0	ckd
8	50	1.02	4	0	0	0	0	0	121	46	1	135	3.8	12.65	40	8000	4.8	0	0	0	0	1	0	ckd
3	80	1.01	2	0	0	0	0	0	121	22	0.7	138	4.4	10.7	34	12300	4.8	0	0	0	0	0	0	ckd
8	80	1.02	0	0	0	0	0	0	80	66	2.5	142	3.6	12.2	38	8000	4.8	0	0	0	0	0	0	ckd
64	60	1.01	4	1	1	1	0	1	239	58	4.3	137	5.4	9.5	29	7500	3.4	1	1	0	1	1	0	ckd
6	60	1.01	4	0	1	1	0	1	94	67	1	135	4.9	9.9	30	16700	4.8	0	0	0	1	0	0	ckd
55	70	1.01	3	0	0	0	0	0	110	115	6	134	2.7	9.1	26	9200	3.4	1	1	0	1	0	0	ckd
46	110	1.015	0	0	0	0	0	0	130	16	0.9	138	4.4	12.65	40	8000	4.8	0	0	0	0	0	0	ckd
32	90	1.025	1	0	1	1	0	0	121	223	18.1	113	6.5	5.5	15	2600	2.8	1	1	0	1	1	1	ckd
80	70	1.01	2	0	0	1	0	0	121	49	1.2	138	4.4	12.65	40	8000	4.8	1	1	0	0	0	0	ckd
70	90	1.02	2	1	1	1	0	1	184	98.6	3.3	138	3.9	5.8	40	8000	4.8	1	1	1	1	0	0	ckd
49	100	1.01	3	0	1	1	0	0	129	158	11.8	122	3.2	8.1	24	9600	3.5	1	1	0	1	1	1	ckd
57	80	1.02	0	0	0	0	0	0	121	111	9.3	124	5.3	6.8	40	4300	3	1	1	0	0	0	1	ckd
59	100	1.02	4	2	0	0	0	0	252	40	3.2	137	4.7	11.2	30	26400	3.9	1	1	0	1	1	0	ckd
65	80	1.015	0	0	0	0	0	0	92	37	1.5	140	5.2	8.8	25	10700	3.2	1	0	1	0	1	0	ckd
90	90	1.025	1	0	0	0	0	0	139	89	3	140	4.1	12	37	7900	3.9	1	1	0	0	0	0	ckd
64	70	1.02	0	0	0	0	0	0	113	94	7.3	137	4.3	7.9	21	8000	4.8	1	1	1	0	1	1	ckd
78	60	1.02	0	0	0	0	0	0	114	74	2.9	135	5.9	8	24	8000	4.8	0	1	0	0	0	1	ckd
55	90	1.02	0	0	0	0	0	0	207	80	6.8	142	5.5	8.5	40	8000	4.8	1	1	0	0	0	1	ckd
65	90	1.01	4	2	0	0	0	0	172	82	13.5	145	6.3	8.8	31	8000	4.8	1	1	0	0	1	1	ckd
61	70	1.02	0	0	0	0	0	0	100	28	2.1	138	4.4	12.6	43	8000	4.8	1	1	0	0	0	0	ckd
60	70	1.01	1	0	0	0	0	0	109	96	3.9	135	4	13.8	41	8000	4.8	1	0	0	0	0	0	ckd
50	70	1.01	0	0	0	0	0	0	230	50	2.2	138	4.4	12	41	10400	4.6	1	1	0	0	0	0	ckd
67	80	1.02	0	0	0	0	0	0	341	37	1.5	138	4.4	12.3	41	6900	4.9	1	1	0	0	0	1	ckd
19	70	1.02	0	0	0	0	0	0	121	42	1.3	138	4.4	11.5	40	6900	4.8	0	0	0	0	0	0	ckd
59	100	1.015	4	2	0	0	0	0	255	132	12.8	135	5.7	7.3	20	9800	3.9	1	1	1	0	0	1	ckd
54	120	1.015	0	0	0	0	0	0	103	18	1.2	138	4.4	12.65	40	8000	4.8	0	0	0	0	0	0	ckd
40	70	1.015	3	4	0	0	0	0	253	150	11.9	132	5.6	10.9	31	8800	3.4	1	1	0	1	1	0	ckd
55	80	1.01	3	1	0	1	1	1	214	73	3.9	137	4.9	10.9	34	7400	3.7	1	1	0	0	1	0	ckd
68	80	1.015	0	0	0	1	0	0	171	30	1	138	4.4	13.7	43	4900	5.2	0	1	0	0	0	0	ckd
2	80	1.01	3	0	0	1	0	0	121	42	1.3	138	4.4	12.65	40	8000	4.8	0	0	0	0	1	0	ckd
64	70	1.01	0	0	0	0	0	0	107	15	1.3	138	4.4	12.8	38	8000	4.8	0	0	0	0	0	0	ckd
63	100	1.01	1	0	0	0	0	0	78	61	1.8	141	4.4	12.2	36	10500	4.3	0	1	0	0	0	0	ckd
33	90	1.015	0	0	0	0	0	0	92	19	0.8	138	4.4	11.8	34	7000	4.8	0	0	0	0	0	0	ckd
68	90	1.01	0	0	0	0	0	0	238	57	2.5	138	4.4	9.8	28	8000	3.3	1	1	0	1	0	0	ckd
36	80	1.01	0	0	0	0	0	0	103	42	1.3	138	4.4	11.9	36	8800	4.8	0	0	0	0	0	0	ckd
66	70	1.02	1	0	0	0	0	0	248	30	1.7	138	5.3	12.65	40	8000	4.8	1	1	0	0	0	0	ckd
74	60	1.02	0	0	0	0	0	0	108	68	1.8	138	4.4	12.65	40	8000	4.8	1	1	0	0	0	0	ckd
71	90	1.01	0	3	0	0	0	0	303	30	1.3	136	4.1	13	38	9200	4.6	1	1	0	0	0	0	ckd
34	60	1.02	0	0	0	0	0	0	117	28	2.2	138	3.8	12.65	40	8000	4.8	0	0	0	0	1	0	ckd
60	90	1.01	3	5	1	0	0	1	490	95	2.7	131	3.8	11.5	35	12000	4.5	1	1	0	0	0	0	ckd
64	100	1.015	4	2	1	1	0	1	163	54	7.2	140	4.6	7.9	26	7500	3.4	1	1	0	0	1	0	ckd
57	80	1.015	0	0	0	0	0	0	120	48	1.6	138	4.4	11.3	36	7200	3.8	1	1	0	0	0	0	ckd
60	70	1.02	0	0	0	0	0	0	124	52	2.5	138	4.4	12.65	40	8000	4.8	1	0	0	0	0	0	ckd
59	50	1.01	3	0	0	1	0	0	241	191	12	114	2.9	9.6	31	15700	3.8	0	1	0	0	1	0	ckd
65	60	1.01	2	0	0	1	1	0	192	17	1.7	130	4.3	12.65	40	9500	4.8	1	1	0	1	0	0	ckd
60	90	1.02	0	0	0	0	0	0	269	51	2.8	138	3.7	11.5	35	8000	4.8	1	1	1	0	1	0	ckd
50	90	1.015	1	0	1	1	0	0	121	42	1.3	138	4.4	12.65	40	8000	4.8	0	0	0	0	1	0	ckd
51	100	1.015	2	0	0	0	0	1	93	20	1.6	146	4.5	12.65	40	8000	4.8	0	0	0	1	0	0	ckd
37	100	1.01	0	0	1	0	0	0	121	19	1.3	138	4.4	15	44	4100	5.2	1	0	0	0	0	0	ckd
45	70	1.01	2	0	0	0	0	0	113	93	2.3	138	4.4	7.9	26	5700	4.8	0	0	1	0	0	1	ckd
65	80	1.02	0	0	0	0	0	0	74	66	2	136	5.4	9.1	25	8000	4.8	1	1	1	0	1	0	ckd
80	70	1.015	2	2	0	0	0	0	141	53	2.2	138	4.4	12.7	40	9600	4.8	1	1	0	1	1	0	ckd
72	100	1.02	0	0	0	0	0	0	201	241	13.4	127	4.8	9.4	28	8000	4.8	1	1	0	0	0	1	ckd
34	90	1.015	2	0	0	0	0	0	104	50	1.6	137	4.1	11.9	39	8000	4.8	0	0	0	0	0	0	ckd
65	70	1.015	1	0	0	0	0	0	203	46	1.4	138	4.4	11.4	36	5000	4.1	1	1	0	1	1	0	ckd
57	70	1.015	1	0	0	1	0	0	165	45	1.5	140	3.3	10.4	31	4200	3.9	0	0	0	0	0	0	ckd
69	70	1.01	4	3	0	1	1	1	214	96	6.3	120	3.9	9.4	28	11500	3.3	1	1	1	0	1	1	ckd
62	90	1.02	2	1	0	0	0	0	169	48	2.4	138	2.9	13.4	47	11000	6.1	1	0	0	0	0	0	ckd
64	90	1.015	3	2	0	1	1	0	463	64	2.8	135	4.1	12.2	40	9800	4.6	1	1	0	0	0	1	ckd
48	100	1.02	0	0	0	0	0	0	103	79	5.3	135	6.3	6.3	19	7200	2.6	1	0	1	1	0	0	ckd
48	110	1.015	3	0	1	0	1	0	106	215	15.2	120	5.7	8.6	26	5000	2.5	1	0	1	0	0	1	ckd
54	90	1.025	1	0	0	1	0	0	150	18	1.2	140	4.2	12.65	40	8000	4.8	0	0	0	1	1	1	ckd
59	70	1.01	1	3	1	1	0	0	424	55	1.7	138	4.5	12.6	37	10200	4.1	1	1	1	0	0	0	ckd
56	90	1.01	4	1	0	1	1	0	176	309	13.3	124	6.5	3.1	9	5400	2.1	1	1	0	1	1	1	ckd
40	80	1.025	0	0	0	0	0	0	140	10	1.2	135	5	15	48	10400	4.5	0	0	0	0	0	0	notckd
23	80	1.025	0	0	0	0	0	0	70	36	1	150	4.6	17	52	9800	5	0	0	0	0	0	0	notckd
45	80	1.025	0	0	0	0	0	0	82	49	0.6	147	4.4	15.9	46	9100	4.7	0	0	0	0	0	0	notckd
57	80	1.025	0	0	0	0	0	0	119	17	1.2	135	4.7	15.4	42	6200	6.2	0	0	0	0	0	0	notckd
51	60	1.025	0	0	0	0	0	0	99	38	0.8	135	3.7	13	49	8300	5.2	0	0	0	0	0	0	notckd
34	80	1.025	0	0	0	0	0	0	121	27	1.2	144	3.9	13.6	52	9200	6.3	0	0	0	0	0	0	notckd
60	80	1.025	0	0	0	0	0	0	131	10	0.5	146	5	14.5	41	10700	5.1	0	0	0	0	0	0	notckd
38	60	1.02	0	0	0	0	0	0	91	36	0.7	135	3.7	14	46	9100	5.8	0	0	0	0	0	0	notckd
42	80	1.02	0	0	0	0	0	0	98	20	0.5	140	3.5	13.9	44	8400	5.5	0	0	0	0	0	0	notckd
35	80	1.02	0	0	0	0	0	0	104	31	1.2	135	5	16.1	45	4300	5.2	0	0	0	0	0	0	notckd
30	80	1.02	0	0	0	0	0	0	131	38	1	147	3.8	14.1	45	9400	5.3	0	0	0	0	0	0	notckd
49	80	1.02	0	0	0	0	0	0	122	32	1.2	139	3.9	17	41	5600	4.9	0	0	0	0	0	0	notckd
55	80	1.02	0	0	0	0	0	0	118	18	0.9	135	3.6	15.5	43	7200	5.4	0	0	0	0	0	0	notckd
45	80	1.02	0	0	0	0	0	0	117	46	1.2	137	5	16.2	45	8600	5.2	0	0	0	0	0	0	notckd
42	80	1.02	0	0	0	0	0	0	132	24	0.7	140	4.1	14.4	50	5000	4.5	0	0	0	0	0	0	notckd
50	80	1.02	0	0	0	0	0	0	97	40	0.6	150	4.5	14.2	48	10500	5	0	0	0	0	0	0	notckd
55	80	1.02	0	0	0	0	0	0	133	17	1.2	135	4.8	13.2	41	6800	5.3	0	0	0	0	0	0	notckd
48	80	1.025	0	0	0	0	0	0	122	33	0.9	146	3.9	13.9	48	9500	4.8	0	0	0	0	0	0	notckd
55	80	1.02	0	0	0	0	0	0	100	49	1	140	5	16.3	53	8500	4.9	0	0	0	0	0	0	notckd
25	80	1.025	0	0	0	0	0	0	121	19	1.2	142	4.9	15	48	6900	5.3	0	0	0	0	0	0	notckd
23	80	1.025	0	0	0	0	0	0	111	34	1.1	145	4	14.3	41	7200	5	0	0	0	0	0	0	notckd
30	80	1.025	0	0	0	0	0	0	96	25	0.5	144	4.8	13.8	42	9000	4.5	0	0	0	0	0	0	notckd
56	80	1.025	0	0	0	0	0	0	139	15	1.2	135	5	14.8	42	5600	5.5	0	0	0	0	0	0	notckd
47	80	1.02	0	0	0	0	0	0	95	35	0.9	140	4.1	12.65	40	8000	4.8	0	0	0	0	0	0	notckd
19	80	1.02	0	0	0	0	0	0	107	23	0.7	141	4.2	14.4	44	8000	4.8	0	0	0	0	0	0	notckd
52	80	1.02	0	0	0	0	0	0	125	22	1.2	139	4.6	16.5	43	4700	4.6	0	0	0	0	0	0	notckd
20	60	1.025	0	0	0	0	0	0	121	42	1.3	137	4.7	14	41	4500	5.5	0	0	0	0	0	0	notckd
46	60	1.025	0	0	0	0	0	0	123	46	1	135	5	15.7	50	6300	4.8	0	0	0	0	0	0	notckd
48	60	1.02	0	0	0	0	0	0	112	44	1.2	142	4.9	14.5	44	9400	6.4	0	0	0	0	0	0	notckd
24	70	1.025	0	0	0	0	0	0	140	23	0.6	140	4.7	16.3	48	5800	5.6	0	0	0	0	0	0	notckd
47	80	1.02	0	0	0	0	0	0	93	33	0.9	144	4.5	13.3	52	8100	5.2	0	0	0	0	0	0	notckd
55	80	1.025	0	0	0	0	0	0	130	50	1.2	147	5	15.5	41	9100	6	0	0	0	0	0	0	notckd
20	70	1.02	0	0	0	0	0	0	123	44	1	135	3.8	14.6	44	5500	4.8	0	0	0	0	0	0	notckd
60	70	1.02	0	0	0	0	0	0	121	42	1.3	138	4.4	16.4	43	10800	5.7	0	0	0	0	0	0	notckd
33	80	1.025	0	0	0	0	0	0	100	37	1.2	142	4	16.9	52	6700	6	0	0	0	0	0	0	notckd
66	70	1.02	0	0	0	0	0	0	94	19	0.7	135	3.9	16	41	5300	5.9	0	0	0	0	0	0	notckd
71	70	1.02	0	0	0	0	0	0	81	18	0.8	145	5	14.7	44	9800	6	0	0	0	0	0	0	notckd
39	70	1.025	0	0	0	0	0	0	124	22	0.6	137	3.8	13.4	43	8000	4.8	0	0	0	0	0	0	notckd
56	70	1.025	0	0	0	0	0	0	70	46	1.2	135	4.9	15.9	50	11000	5.1	0	0	0	0	0	0	notckd
42	70	1.02	0	0	0	0	0	0	93	32	0.9	143	4.7	16.6	43	7100	5.3	0	0	0	0	0	0	notckd
54	70	1.02	0	0	0	0	0	0	76	28	0.6	146	3.5	14.8	52	8400	5.9	0	0	0	0	0	0	notckd
47	80	1.025	0	0	0	0	0	0	124	44	1	140	4.9	14.9	41	7000	5.7	0	0	0	0	0	0	notckd
30	80	1.02	0	0	0	0	0	0	89	42	0.5	139	5	16.7	52	10200	5	0	0	0	0	0	0	notckd
50	80	1.02	0	0	0	0	0	0	92	19	1.2	150	4.8	14.9	48	4700	5.4	0	0	0	0	0	0	notckd
75	60	1.02	0	0	0	0	0	0	110	50	0.7	135	5	14.3	40	8300	5.8	0	0	0	0	0	0	notckd
44	70	1.02	0	0	0	0	0	0	106	25	0.9	150	3.6	15	50	9600	6.5	0	0	0	0	0	0	notckd
41	70	1.02	0	0	0	0	0	0	125	38	0.6	140	5	16.8	41	6300	5.9	0	0	0	0	0	0	notckd
53	60	1.025	0	0	0	0	0	0	116	26	1	146	4.9	15.8	45	7700	5.2	0	0	0	0	0	0	notckd
34	60	1.02	0	0	0	0	0	0	91	49	1.2	135	4.5	13.5	48	8600	4.9	0	0	0	0	0	0	notckd
73	60	1.02	0	0	0	0	0	0	127	48	0.5	150	3.5	15.1	52	11000	4.7	0	0	0	0	0	0	notckd
45	60	1.02	0	0	0	0	0	0	114	26	0.7	141	4.2	15	43	9200	5.8	0	0	0	0	0	0	notckd
44	60	1.025	0	0	0	0	0	0	96	33	0.9	147	4.5	16.9	41	7200	5	0	0	0	0	0	0	notckd
29	70	1.02	0	0	0	0	0	0	127	44	1.2	145	5	14.8	48	8000	4.8	0	0	0	0	0	0	notckd
55	70	1.02	0	0	0	0	0	0	107	26	1.1	138	4.4	17	50	6700	6.1	0	0	0	0	0	0	notckd
33	80	1.025	0	0	0	0	0	0	128	38	0.6	135	3.9	13.1	45	6200	4.5	0	0	0	0	0	0	notckd
41	80	1.02	0	0	0	0	0	0	122	25	0.8	138	5	17.1	41	9100	5.2	0	0	0	0	0	0	notckd
52	80	1.02	0	0	0	0	0	0	128	30	1.2	140	4.5	15.2	52	4300	5.7	0	0	0	0	0	0	notckd
47	60	1.02	0	0	0	0	0	0	137	17	0.5	150	3.5	13.6	44	7900	4.5	0	0	0	0	0	0	notckd
43	80	1.025	0	0	0	0	0	0	81	46	0.6	135	4.9	13.9	48	6900	4.9	0	0	0	0	0	0	notckd
51	60	1.02	0	0	0	0	0	0	129	25	1.2	139	5	17.2	40	8100	5.9	0	0	0	0	0	0	notckd
46	60	1.02	0	0	0	0	0	0	102	27	0.7	142	4.9	13.2	44	11000	5.4	0	0	0	0	0	0	notckd
56	60	1.025	0	0	0	0	0	0	132	18	1.1	147	4.7	13.7	45	7500	5.6	0	0	0	0	0	0	notckd
80	70	1.02	0	0	0	0	0	0	121	42	1.3	135	4.1	15.3	48	6300	6.1	0	0	0	0	0	0	notckd
55	80	1.02	0	0	0	0	0	0	104	28	0.9	142	4.8	17.3	52	8200	4.8	0	0	0	0	0	0	notckd
39	70	1.025	0	0	0	0	0	0	131	46	0.6	145	5	15.6	41	9400	4.7	0	0	0	0	0	0	notckd
44	70	1.025	0	0	0	0	0	0	121	42	1.3	138	4.4	13.8	48	7800	4.4	0	0	0	0	0	0	notckd
35	80	1.02	0	0	0	0	0	0	99	30	0.5	135	4.9	15.4	48	5000	5.2	0	0	0	0	0	0	notckd
58	70	1.02	0	0	0	0	0	0	102	48	1.2	139	4.3	15	40	8100	4.9	0	0	0	0	0	0	notckd
61	70	1.025	0	0	0	0	0	0	120	29	0.7	137	3.5	17.4	52	7000	5.3	0	0	0	0	0	0	notckd
30	60	1.02	0	0	0	0	0	0	138	15	1.1	135	4.4	12.65	40	8000	4.8	0	0	0	0	0	0	notckd
57	60	1.02	0	0	0	0	0	0	105	49	1.2	150	4.7	15.7	44	10400	6.2	0	0	0	0	0	0	notckd
65	60	1.02	0	0	0	0	0	0	109	39	1	144	3.5	13.9	48	9600	4.8	0	0	0	0	0	0	notckd
70	60	1.02	0	0	0	0	0	0	120	40	0.5	140	4.6	16	43	4500	4.9	0	0	0	0	0	0	notckd
43	80	1.025	0	0	0	0	0	0	130	30	1.1	143	5	15.9	45	7800	4.5	0	0	0	0	0	0	notckd
40	80	1.02	0	0	0	0	0	0	119	15	0.7	150	4.9	12.65	40	8000	4.8	0	0	0	0	0	0	notckd
58	80	1.02	0	0	0	0	0	0	100	50	1.2	140	3.5	14	50	6700	6.5	0	0	0	0	0	0	notckd
47	60	1.02	0	0	0	0	0	0	109	25	1.1	141	4.7	15.8	41	8300	5.2	0	0	0	0	0	0	notckd
30	60	1.025	0	0	0	0	0	0	120	31	0.8	150	4.6	13.4	44	10700	5.8	0	0	0	0	0	0	notckd
28	70	1.02	0	0	0	0	0	0	131	29	0.6	145	4.9	12.65	45	8600	6.5	0	0	0	0	0	0	notckd
33	60	1.025	0	0	0	0	0	0	80	25	0.9	146	3.5	14.1	48	7800	5.1	0	0	0	0	0	0	notckd
43	80	1.02	0	0	0	0	0	0	114	32	1.1	135	3.9	12.65	42	8000	4.8	0	0	0	0	0	0	notckd
59	70	1.025	0	0	0	0	0	0	130	39	0.7	147	4.7	13.5	46	6700	4.5	0	0	0	0	0	0	notckd
34	70	1.025	0	0	0	0	0	0	121	33	1	150	5	15.3	44	10500	6.1	0	0	0	0	0	0	notckd
23	80	1.02	0	0	0	0	0	0	99	46	1.2	142	4	17.7	46	4300	5.5	0	0	0	0	0	0	notckd
24	80	1.025	0	0	0	0	0	0	125	42	1.3	136	3.5	15.4	43	5600	4.5	0	0	0	0	0	0	notckd
60	60	1.02	0	0	0	0	0	0	134	45	0.5	139	4.8	14.2	48	10700	5.6	0	0	0	0	0	0	notckd
25	60	1.02	0	0	0	0	0	0	119	27	0.5	138	4.4	15.2	40	9200	5.2	0	0	0	0	0	0	notckd
44	70	1.025	0	0	0	0	0	0	92	40	0.9	141	4.9	14	52	7500	6.2	0	0	0	0	0	0	notckd
62	80	1.02	0	0	0	0	0	0	132	34	0.8	147	3.5	17.8	44	4700	4.5	0	0	0	0	0	0	notckd
25	70	1.02	0	0	0	0	0	0	88	42	0.5	136	3.5	13.3	48	7000	4.9	0	0	0	0	0	0	notckd
32	70	1.025	0	0	0	0	0	0	100	29	1.1	142	4.5	14.3	43	6700	5.9	0	0	0	0	0	0	notckd
63	70	1.025	0	0	0	0	0	0	130	37	0.9	150	5	13.4	41	7300	4.7	0	0	0	0	0	0	notckd
44	60	1.02	0	0	0	0	0	0	95	46	0.5	138	4.2	15	50	7700	6.3	0	0	0	0	0	0	notckd
37	60	1.025	0	0	0	0	0	0	111	35	0.8	135	4.1	16.2	50	5500	5.7	0	0	0	0	0	0	notckd
64	60	1.02	0	0	0	0	0	0	106	27	0.7	150	3.3	14.4	42	8100	4.7	0	0	0	0	0	0	notckd
22	60	1.025	0	0	0	0	0	0	97	18	1.2	138	4.3	13.5	42	7900	6.4	0	0	0	0	0	0	notckd
33	60	1.02	0	0	0	0	0	0	130	41	0.9	141	4.4	15.5	52	4300	5.8	0	0	0	0	0	0	notckd
43	60	1.025	0	0	0	0	0	0	108	25	1	144	5	17.8	43	7200	5.5	0	0	0	0	0	0	notckd
38	80	1.02	0	0	0	0	0	0	99	19	0.5	147	3.5	13.6	44	7300	6.4	0	0	0	0	0	0	notckd
35	70	1.025	0	0	0	0	0	0	82	36	1.1	150	3.5	14.5	52	9400	6.1	0	0	0	0	0	0	notckd
65	70	1.025	0	0	0	0	0	0	85	20	1	142	4.8	16.1	43	9600	4.5	0	0	0	0	0	0	notckd
29	80	1.02	0	0	0	0	0	0	83	49	0.9	139	3.3	17.5	40	9900	4.7	0	0	0	0	0	0	notckd
37	60	1.02	0	0	0	0	0	0	109	47	1.1	141	4.9	15	48	7000	5.2	0	0	0	0	0	0	notckd
39	60	1.02	0	0	0	0	0	0	86	37	0.6	150	5	13.6	51	5800	4.5	0	0	0	0	0	0	notckd
32	60	1.025	0	0	0	0	0	0	102	17	0.4	147	4.7	14.6	41	6800	5.1	0	0	0	0	0	0	notckd
23	60	1.02	0	0	0	0	0	0	95	24	0.8	145	5	15	52	6300	4.6	0	0	0	0	0	0	notckd
34	70	1.025	0	0	0	0	0	0	87	38	0.5	144	4.8	17.1	47	7400	6.1	0	0	0	0	0	0	notckd
66	70	1.025	0	0	0	0	0	0	107	16	1.1	140	3.6	13.6	42	11000	4.9	0	0	0	0	0	0	notckd
47	60	1.02	0	0	0	0	0	0	117	22	1.2	138	3.5	13	45	5200	5.6	0	0	0	0	0	0	notckd
74	60	1.02	0	0	0	0	0	0	88	50	0.6	147	3.7	17.2	53	6000	4.5	0	0	0	0	0	0	notckd
35	60	1.025	0	0	0	0	0	0	105	39	0.5	135	3.9	14.7	43	5800	6.2	0	0	0	0	0	0	notckd
29	80	1.02	0	0	0	0	0	0	70	16	0.7	138	3.5	13.7	54	5400	5.8	0	0	0	0	0	0	notckd
33	80	1.025	0	0	0	0	0	0	89	19	1.1	144	5	15	40	10300	4.8	0	0	0	0	0	0	notckd
67	80	1.025	0	0	0	0	0	0	99	40	0.5	138	4.4	17.8	44	5900	5.2	0	0	0	0	0	0	notckd
73	80	1.025	0	0	0	0	0	0	118	44	0.7	137	3.5	14.8	45	9300	4.7	0	0	0	0	0	0	notckd
24	80	1.02	0	0	0	0	0	0	93	46	1	145	3.5	12.65	40	10700	6.3	0	0	0	0	0	0	notckd
60	80	1.025	0	0	0	0	0	0	81	15	0.5	141	3.6	15	46	10500	5.3	0	0	0	0	0	0	notckd
68	60	1.025	0	0	0	0	0	0	125	41	1.1	139	3.8	17.4	50	6700	6.1	0	0	0	0	0	0	notckd
30	80	1.025	0	0	0	0	0	0	82	42	0.7	146	5	14.9	45	9400	5.9	0	0	0	0	0	0	notckd
75	70	1.02	0	0	0	0	0	0	107	48	0.8	144	3.5	13.6	46	10300	4.8	0	0	0	0	0	0	notckd
69	70	1.02	0	0	0	0	0	0	83	42	1.2	139	3.7	16.2	50	9300	5.4	0	0	0	0	0	0	notckd
28	60	1.025	0	0	0	0	0	0	79	50	0.5	145	5	17.6	51	6500	5	0	0	0	0	0	0	notckd
72	60	1.02	0	0	0	0	0	0	109	26	0.9	150	4.9	15	52	10500	5.5	0	0	0	0	0	0	notckd
61	70	1.025	0	0	0	0	0	0	133	38	1	142	3.6	13.7	47	9200	4.9	0	0	0	0	0	0	notckd
79	80	1.025	0	0	0	0	0	0	111	44	1.2	146	3.6	16.3	40	8000	6.4	0	0	0	0	0	0	notckd
70	80	1.02	0	0	0	0	0	0	74	41	0.5	143	4.5	15.1	48	9700	5.6	0	0	0	0	0	0	notckd
58	70	1.025	0	0	0	0	0	0	88	16	1.1	147	3.5	16.4	53	9100	5.2	0	0	0	0	0	0	notckd
64	70	1.02	0	0	0	0	0	0	97	27	0.7	145	4.8	13.8	49	6400	4.8	0	0	0	0	0	0	notckd
71	60	1.025	0	0	0	0	0	0	121	42	0.9	140	4.8	15.2	42	7700	5.5	0	0	0	0	0	0	notckd
62	80	1.025	0	0	0	0	0	0	78	45	0.6	138	3.5	16.1	50	5400	5.7	0	0	0	0	0	0	notckd
59	60	1.02	0	0	0	0	0	0	113	23	1.1	139	3.5	15.3	54	6500	4.9	0	0	0	0	0	0	notckd
71	70	1.025	0	0	0	0	0	0	79	47	0.5	142	4.8	16.6	40	5800	5.9	0	0	0	0	0	0	notckd
48	80	1.025	0	0	0	0	0	0	75	22	0.8	137	5	16.8	51	6000	6.5	0	0	0	0	0	0	notckd
80	80	1.025	0	0	0	0	0	0	119	46	0.7	141	4.9	13.9	49	5100	5	0	0	0	0	0	0	notckd
57	60	1.02	0	0	0	0	0	0	132	18	1.1	150	4.7	15.4	42	11000	4.5	0	0	0	0	0	0	notckd
63	70	1.02	0	0	0	0	0	0	113	25	0.6	146	4.9	16.5	52	8000	5.1	0	0	0	0	0	0	notckd
46	70	1.025	0	0	0	0	0	0	100	47	0.5	142	3.5	16.4	43	5700	6.5	0	0	0	0	0	0	notckd
15	80	1.025	0	0	0	0	0	0	93	17	0.9	136	3.9	16.7	50	6200	5.2	0	0	0	0	0	0	notckd
51	80	1.02	0	0	0	0	0	0	94	15	1.2	144	3.7	15.5	46	9500	6.4	0	0	0	0	0	0	notckd
41	80	1.025	0	0	0	0	0	0	112	48	0.7	140	5	17	52	7200	5.8	0	0	0	0	0	0	notckd
52	80	1.025	0	0	0	0	0	0	99	25	0.8	135	3.7	15	52	6300	5.3	0	0	0	0	0	0	notckd
36	80	1.025	0	0	0	0	0	0	85	16	1.1	142	4.1	15.6	44	5800	6.3	0	0	0	0	0	0	notckd
57	80	1.02	0	0	0	0	0	0	133	48	1.2	147	4.3	14.8	46	6600	5.5	0	0	0	0	0	0	notckd
43	60	1.025	0	0	0	0	0	0	117	45	0.7	141	4.4	13	54	7400	5.4	0	0	0	0	0	0	notckd
50	80	1.02	0	0	0	0	0	0	137	46	0.8	139	5	14.1	45	9500	4.6	0	0	0	0	0	0	notckd
55	80	1.02	0	0	0	0	0	0	140	49	0.5	150	4.9	15.7	47	6700	4.9	0	0	0	0	0	0	notckd
42	70	1.025	0	0	0	0	0	0	75	31	1.2	141	3.5	16.5	54	7800	6.2	0	0	0	0	0	0	notckd
12	80	1.02	0	0	0	0	0	0	100	26	0.6	137	4.4	15.8	49	6600	5.4	0	0	0	0	0	0	notckd
17	60	1.025	0	0	0	0	0	0	114	50	1	135	4.9	14.2	51	7200	5.9	0	0	0	0	0	0	notckd
58	80	1.025	0	0	0	0	0	0	131	18	1.1	141	3.5	15.8	53	6800	6.1	0	0	0	0	0	0	notckd
